# Supplementary material for: A global profiling of uncapped mRNAs under cold stress reveals specific decay patterns and endonucleolytic cleavages in Brachypodium distachyon
Source: Genome Biol. 2013 Aug 30;14(8):R92. doi: 10.1186/gb-2013-14-8-r92 (PMC4054888; doi:10.1186/gb-2013-14-8-r92)
Supplement: Additional file 2 — Supplemental Tables S1 to S6 and corresponding captions. Table S1. Summary of PARE analysis. Table S2. Top 20 genes in DW and DC library. Table S3. Top 10 upregulated and downregulated genes in PARE analysis. Table S4. Enrichment analysis with Fisher's exact test. Table S5. Predicted cold-responsive Brachypodium miRNAs and their putative targets. Table S6. The conservation of motifs identified at the endonucleolytic cleavage sites. [file gb-2013-14-8-r92-S2.XLSX]

## Sheet: Table S1
Table S1. Summary of PARE analysis
PARE library	Total reads	Unique reads	Reads mapped to mRNAs	Reads mapped to Repeats	Reads mapped to non-coding RNAs
DW	13739048	6750351	8996996	714372	1027650
DW replicate	16879668	7194380	9546441	385404	1844841
DC	10043939	5133993	6797613	450279	1049915
DC replicate	15410471	7910732	8921728	848861	1682845
DW: PARE library for non-cold-treated sample;
DW replicate: biological replicate of DW;
DC: PARE library for cold-treated sample;
DC replicate: biological replicate of DC.

## Sheet: Table S2
Table S2. Top 20 genes in DW and DC library
DW library:
Gene	Count	Function
Bradi4g37210	74505	chlorophyll a-b binding protein
Bradi4g24367	63684	fructose-bisphosphate aldolase
Bradi1g15290	61842	chlorophyll a-b binding protein
Bradi1g45760	60569	uncharacterized protein
Bradi5g23853	59203	ribosomal protein
Bradi1g58160	57949	oxygen-evolving enhancer protein
Bradi3g13170	47997	ferredoxin-like protein
Bradi4g08800	47521	putative rubisco small subunit
Bradi1g23610	45605	chlorophyll a-b binding protein
Bradi4g21170	43265	chlorophyll a-b binding protein
Bradi1g04700	41935	photosystem I reaction center subunit II protein
Bradi4g08500	41262	putative rubisco small subunit
Bradi4g00940	40413	glycine-rich RNA-binding protein
Bradi2g16290	39588	chlorophyll a-b binding protein
Bradi3g42620	38091	chlorophyll a-b binding protein
Bradi3g36760	37563	chloroplast chlorophyll a/b binding protein precursor
Bradi3g26391	33921	putative rubisco small subunit
Bradi1g56580	32659	chloroplast oxygen-evolving enhancer protein
Bradi2g35860	31110	aminocyclopropane-1-carboxylate oxidase-like protein
Bradi1g42670	30280	chlorophyll a-b binding protein
DC library:
Gene	Count	Function
Bradi1g13330	200653	uncharacterized protein
Bradi3g51200	177643	cold acclimation protein WCOR410-like protein
Bradi5g10860	119452	cold acclimation protein WCOR410-like protein
Bradi4g08800	100529	putative rubisco small subunit
Bradi4g08500	96825	putative rubisco small subunit
Bradi3g26391	86758	putative rubisco small subunit
Bradi5g23853	67898	ribosomal protein
Bradi5g21290	66089	uncharacterized protein
Bradi1g45760	49523	uncharacterized protein
Bradi5g04080	48952	rubisco small subunit
Bradi1g15290	48615	chlorophyll a-b binding protein
Bradi1g53470	41412	uncharacterized protein
Bradi4g00940	35591	glycine-rich RNA-binding protein
Bradi1g14170	34575	auxin-repressed protein
Bradi4g37210	33045	chlorophyll a-b binding protein
Bradi4g24367	32712	fructose-bisphosphate aldolase
Bradi5g27340	28097	receptor-like protein
Bradi3g13170	27946	ferredoxin-like protein
Bradi2g16290	24987	chlorophyll a-b binding protein
Bradi1g32860	22854	polyubiquitin-A-like protein

## Sheet: Table S3
Table S3. Top 10 up-regulated and down-regulated genes in PARE analysis.
Down-regulated:
Gene	Function	Count in DW library	Count in DC library
Bradi1g50110	uncharacterized protein	2797	N
Bradi3g46040	E3 ubiquitin-protein ligase-like protein	2660	N
Bradi3g47230	uncharacterized protein	2092	N
Bradi4g31670	uncharacterized protein	1904	N
Bradi4g05040	allergen-like protein	1878	N
Bradi3g58350	RING-H2 finger protein ATL11-like protein	1601	N
Bradi2g61150	probable calcium-binding protein	1572	N
Bradi1g71970	uncharacterized protein	1317	N
Bradi3g59690	uncharacterized protein	1255	N
Bradi2g55310	nematode resistance protein-like protein	1198	N
Up-regulated:
Gene	Function	Count in DW library	Count in DClibrary
Bradi4g45010	asparagine synthetase	N	13822
Bradi5g27330	phytosulfokine receptor 2-like protein	N	9973
Bradi5g27310	phytosulfokine receptor 2-like protein	N	6314
Bradi5g27350	uncharacterized protein	N	5606
Bradi5g27300	phytosulfokine receptor 2-like protein	N	5240
Bradi1g03760	actin-depolymerizing factor-like protein	N	3796
Bradi2g18100	late embryogenesis abundant protein	N	2710
Bradi2g18090	late embryogenesis abundant protein	N	1864
Bradi3g57470	abscisic acid receptor PYL5-like protein	N	1429
Bradi1g65130	abscisic acid receptor PYL5-like protein	N	1064
N: undetected in the PARE library.

## Sheet: Table S4
Table S4. Enrichment analysis with Fisher's exact test
The decap pathway:
	Putative targets of TDT	Genome		Putative targets of TDT	Genome
in the DW library	53	10554	in the DC library	54	8688
not in the DW library	35	14978	not in the DC library	34	16844
Odds ratio	2.15			3.08
p value (2-tail)	0.000458			2.02e-07
The deadenylation pathway:
	Putative targets of PARN	Genome		Putative targets of PARN	Genome
in the DW library	70	10554	in the DC library	71	8688
not in the DW library	65	14978	not in the DCibrary	64	16844
Odds ratio	1.53			2.15
p value (2-tail)	0.01			1.04e-05
The NMD pathway:
	Putative targets of UPF	Genome		Putative targets of UPF	Genome
in the DW library	23	10554	in the DC library	22	8688
not in the DW library	35	14978	not in the DC library	36	16844
Odds ratio	0.93			1.18
p value (2-tail)	0.89			0.58
EXOSOME:
	Putative targets of exosome	Genome		Putative targets of exosome	Genome
in the DW library	59	10554	in the DC library	51	8688
not in the DW library	59	14978	not in the DC library	67	16844
Odds ratio	1.42			1.48
p value (2-tail)	0.06			0.04

## Sheet: Table S5
Table S5. Predicted cold-responsive Brachypodium miRNAs and their putative targets.
bdi-miRNA	Sequence	Putative target	C	Gene function
miR911T	AAGAAUUUAGGGACGGAGGGA	Bradi4g38600.1	1	uncharacterized protein
		Bradi1g58890.1	3	putative F-box protein
miR917T	ACUUAUUUCGGGACGGAGGGC	Bradi2g50870.1	2	deoxycytidylate deaminase-likeprotein
miR922T	ACUUGUUUUGGGACGGAGGGA	Bradi2g50870.1	2	deoxycytidylate deaminase-likeprotein
miR926T	AAGAAUUUAGGAAUGGAGGGA	Bradi1g58890.1	3	putative F-box protein
		Bradi3g47270.1	3	uncharacterized protein
		Bradi4g38600.1	1	uncharacterized protein
C: category of miRNA target identification. 0: >1 raw read at the position, abundance at position is equal to the maximum on the transcript, and there is only one maximum on the transcript; 1: >1 raw read at the position, abundance at position is equal to the maximum on the transcript, and there is more than one maximum position on the transcript; 2: >1 raw read at the position, abundance at posi…
All the identified miRNA targets, except Bradi2g50870.1, were confirmed with biological replicate PARE libraries.

## Sheet: Table S6
Table S6. The conservation of motifs identified at the endonucleolytic cleavage sites.
Endonucleolytic cleavage groups shared conserved motifs	Plant species
	Barley	Wheat	Rice	Arabidopsis
GONG1	+
GONG2	++	+
EW1	++++	+	+
EW2	++++	++++	++
EW3	++++	++++	++++	+
EW4	+++	+	+
EC1	++++	+
EC2	+++	++	+
EC3	+++	+++	+
EC4
The plus symbols in the table represent the conservation of detected motifs in other plant species. ++++, 40%~50% of the group members still contained the motifs; +++, 30%~40% of the group members still contained the motifs; ++, 20%~30% of the group members still contained the motifs; +, 10%~20% of the group members still contained the motifs.
EW: endonucleolytic cleavage groups only found in the DW libray;
EC: endonucleolytic cleavage groups only found in the DC library;
GONG: endonucleolytic cleavage groups found in both DW and DC library.
